# Supplementary material for: Mixing properties of coronary infusion catheters assessed by in vitro experiments and computational fluid dynamics
Source: Eur Heart J Digit Health. 2024 May 16;5(4):491–501. doi: 10.1093/ehjdh/ztae033 (PMC11284010; doi:10.1093/ehjdh/ztae033)
Supplement: ztae033_Supplementary_Data [file ztae033_supplementary_data.zip]

Archive with 3 entries (3 files):
- Finecross_CFD.mp4
- RayFlow_CFD.mp4
- Supplement.docx
